# Supplementary material for: Genome-wide analysis of the CrRLK1L gene family in Puccinellia tenuiflora and functional study of PutFER1 in Arabidopsis underpinning salt tolerance
Source: Front Plant Sci. 2025 Nov 26;16:1680452. doi: 10.3389/fpls.2025.1680452 (PMC12689995; doi:10.3389/fpls.2025.1680452)
Supplement: Supplementary file 6 [file Table1.xlsx]

## Sheet: Sheet1
Supplementary Table 1. The number of CrRLK1L genes in various plant species.
Number	Family name	LatinName	ShorName	Count	References
1	Charophyceae	Closterium peracerosum-strigosum-littorale complex	Cp	1	Hirano et al., 2015
2	Marchantiaceae	Marchantia polymorpha	Mp	3	Westermann et al., 2019; Bowman et al., 2017
3	Sphagnaceae	Sphagnum fallax	Sphfalx	7	Mecchia et al., 2022
4	Funariaceae	Physcomitrella patens	Pp	5	Mecchia et al., 2022
5	Selaginellaceae	Selaginella moellendorffii	Smoe	2	Mecchia et al., 2022
6	Amborellaceae	Amborella trichopoda	AmTr	9	Mecchia et al., 2022
7	Dioscoreaceae	Dioscorea rotundata	Dr	30	Qiao et al., 2025
8	Poaceae	Brachypodium distachyon	Bd	11	Gawande and Sankaranarayanan, 2024
9	Poaceae	Aegilops tauschii	Aet	14	Gawande and Sankaranarayanan, 2024
10	Poaceae	Hordeum vulgare	Hv	15	Gawande and Sankaranarayanan, 2024
11	Poaceae	Oryza sativa	Os	17	Yang et al., 2020
12	Poaceae	Zea mays	Zm	24	Wang et al., 2024
13	Poaceae	Puccinellia tenuiflora	Put	25	This study
14	Poaceae	Triticum aestivum	Ta	43	Gawande and Sankaranarayanan, 2024
15	Chenopodiaceae	Chenopodium quinoa	Cq	26	Jiang et al., 2022
16	Rosaceae	Malus domestica	Md	67	Zuo et al., 2018
17	Rosaceae	Fragaria vesca	Fv	62	Zhang et al., 2016
18	Rutaceae	Citrus sinensis	Cs	47	Luo et al., 2020
19	Fabaceae	Glycine max	Gm	45	Jiang et al., 2024
20	Fabaceae	Arachis hypogaea	Ah	89	Qiao et al., 2024
21	Malvaceae	Gossypium hirsutum	Gh	79	Niu et al., 2016
22	Malvaceae	Gossypium raimondii	Gr	44	Niu et al., 2016
23	Malvaceae	Gossypium arboreum	Ga	40	Niu et al., 2016
24	Brassicaceae	Arabidopsis thaliana	At	17	Lindner et al., 2012
25	Gesneriaceae	Dorcoceras hygrometrica	Dh	18	Tang et al., 2022
26	Solanaceae	Solanum lycopersicum	Sl	24	Ma et al., 2023
27	Solanaceae	Solanum tuberosum	St	29	Bao et al., 2025
28	Solanaceae	Solanum melongena	Sm	32	Ma et al., 2023
29	Solanaceae	Nicotiana tabacum	Nt	48	Li et al., 2022
30	Solanaceae	Nicotiana benthamiana	Nb	31	Rao et al., 2021
