# Supplementary material for: Genome-wide analysis of the CrRLK1L gene family in Puccinellia tenuiflora and functional study of PutFER1 in Arabidopsis underpinning salt tolerance
Source: Front Plant Sci. 2025 Nov 26;16:1680452. doi: 10.3389/fpls.2025.1680452 (PMC12689995; doi:10.3389/fpls.2025.1680452)
Supplement: Supplementary file 7 [file Table2.xlsx]

## Sheet: Sheet1
Supplementary Table 2. List of 25 PutCrRLK1L proteins identified in Puccinellia tenuiflora.
Gene Name	Gene Number	Protein sequence
PutCrRLK1L22	Pt_Chr0100422	MPAAGRYRGPREVNIMTEARALRIAALVVLCFWSSAGICRAQTAQFKPADSYLVDCGSAKGTTVGERDFAADGASPVTVESSQEILAGTSANGVSSFDNSALYQTARIFTSPSSYTFPIQKQGRHFVRLYFFPFIYQSYDLSTAKFTVSTQDVLLLSDFQQPDKTAPLFKEYSLNITRDKLVLSFKPSNGIAFINAIEVLSVPDDLIADGAQMVNPVQQYSGLSTQSLETVYRVNMGGPKVTPSNDTLSRSWQNDQKYILNPSVTKTVVYGKTINYRKGGATSLTAPDIVYGTATELAASNTSNALFNMTWQFDVDAGFSYLIRFHFCDIVSKALNQLYFNAYVGGFYAQHDLDLSEQSMNQLATALYVDVVLSSNDASSKLSISVGPSALNNAFPDGI…
PutCrRLK1L14	Pt_Chr0100572	MAVLVILLLATFLPRAALAQFSPEFSIFLACGANANLSFPSDNPARTFVPDASYLSRGSVPEVSASSNAAASRLYAAARADSSTFSYRIPYPTAAQDDPVFLVLRLHFFPFANLPSARFAVSVNDAYTLLSSFSPPSAGVVREFFLPRANSSGDFTIKFSPEAGSSAFVNAVELFTAPQELLWNNQVTPVGAAAADNTTALWQQQALETVYRLNVGGPMVTKENDTLWRTWLPDGPFLHGAADQSVLNNTSGNIVFIPSNGFTNNVAPDVVYKTQRAGNVTQFLLATNPGLNFNMTWTFPAESGSGYLVRLHFCDYEMISSVVGVGMVFDVYVAQALAYQGLKLTDLETQPSQAFYFDYAAMAPGAGNLTVSIGMSGKSSGLLNGLEIMKLRPADLSSA…
PutCrRLK1L15	Pt_Chr0100618	MAVLVILLLAIFPRAALAQFSPDFFIFLACGANANLSFPSDNPARTFVPDASYLSRGSVPEVSASSNAAASRLYAAARADSSTFSYRIPYPTAAQDDPVFLVLRLHFFPFANLPSARFAVSVNDAYTLLSSFSPPSAGVVREFFLPRANSSGDFTIKFSPEAGSSAFVNAVELFTAPQELLWNNQVTPVGAAAADNTTALWQQQALETVYRLNVGGPMVTKENDTLWRTWLPDGPFLHGAADQSVLNNTSGNIVFIPSNGFTNNVAPDVVYKTQRAGNVTQFLLATNPGLNFNMTWTFPAESGSGYLVRLHFCDYEMISSVVGVGMVFDVYVAQALAYQGLKLTDLETQPSQAFYFDYAAMAPGAGNLTVSIGMSGKSSGLLNGLEIMKLRPADLSSAG…
PutCrRLK1L05	Pt_Chr0102614	MPRPSSRNLSLSLLLPKRHPALPTLSSSSSTTAAAPRHFPLKSRLRRHSQRESAPRSAPGEPFDGRSVSGEGNASYTADTHARTMRGGGPRCAQLLLLLAACAALVPAAWAQGGSSNSTAPAPSSSAAAFVPRDDILLDCGATGKGNDTDGREWDGDSGSKYAPANLASASAGAQDPSVPQVPYLTARVSAAPFTYSFPLGPGRKFLRLHFYPANYSNRDAADALFSVSVSAAKVTLLSNFSTYQTATALNFAYIVREFSVNVTGPTLDLTFTPEKGHPNAYAFVNGIEVVSSPDLFGISNPNPDFVTGDGLNQPFDFDAGTALQTMYRLNVGGQAISPSKDTGGYRSWDDDTPYIYGAGAGVSYQNDPNVTITYPDTMPLYVAPVDVYATARSMGPDK…
PutFER1a	Pt_Chr0102636	MRGGGPRCAQLLLLLAACAALVPAAWAQGGSSNSTAPAPSSSAAAFVPRDDILLDCGATGKGNDTDGREWDGDSGSKYAPANLASASAGAQDPSVPQVPYLTARVSAAPFTYSFPLGPGRKFLRLHFYPANYSNRDAADALFSVSVSAAKVTLLSNFSTYQTATALNFAYIVREFSVNVTGPTLDLTFTPEKGHPNAYAFVNGIEVVSSPDLFGISNPNPDFVTGDGLNQPFDFDAGTALQTMYRLNVGGQAISPSKDTGGYRSWDDDTPYIYGAGAGVSYQNDPNVTITYPDTMPLYVAPVDVYATARSMGPDKNVNLAYNLTWIMQVDAGFMYLVRLHFCEIQSPITKINQRVFNIFINNQTAMKAADVIAWASPNDIGSPVYKDYVVSTVGSGTMD…
PutCrRLK1L20	Pt_Chr0104247	MPPVLDMLVVRLLLIASSVLSGAASSAFVPADNYLVLCGTSASATVAGRTFVGDGQLPAKSLAAPQSVEANYTSLTTVVGSDEPALYRSARVFTAPASYTFAVKKPGRHFVRLHFFPFEYQSYDMAADAAFRVTVQGAVFVDGYTPKNGTAVVREFSVDLTGGTLVIAFTPTGKLAFVSAIEVVSLPDGLIDDTAKMVGGRAVQYAGLSTQALETVHRINMGVRKITMGNDTLWRTWLPDQSFQLDSTLTQHKAATPSTVKYKKGFATVFTAPPEVYATATELSAAGEVSTSNVQFNMTWRFDASAGSDYLLRLHFCNIVSKAVAGVAFNVYVGPWLVLENYEISQQTFNELAVPVYQDFVLGAKDAATGSITVSIGPSTVANALPDGFLNGLEIMRMV…
PutCrRLK1L21	Pt_Chr0104251	MPPVLDMLVVRLLLIASSVLSGAASSAFVPADNYLVLCGTSASATVAGRTFVGDGQLPAKSLAAPQSVEANASLTATVVGSDDPALYRSARVFTAPASYTFAVKKPGRHFVRLHFFPFEYQSYDMAADAAFRVTVQGAVFVDGYTPRNGTAVVRELSVDLTGGTLVIAFTPTGKLAFVNAIEVVSLPDGLIADTAKMVGGRAVQYSGLSTQALETVHRINMGVRKITTGNDTLWRTWLPDQSFLLDSTLTQHKAATPSTVKYKKGFATVFTAPPEVYATATELSAAGEVSTSNVQFNMTWRFNASAGSDYLLRLHFCNIVSKAVAGVAFNVYVGSWLVLENYEISQQTLNELAVPVYQDFVLGAKDAATGSITVSIGPSTVANALPDGFLNGLEIMRMV…
PutCrRLK1L23	Pt_Chr0206900	MAGMAKLRSARGALVVVAAFLVFGATAYTPEDNYLVSCGSSVDTPVGRSRLFLADGSNPGAVTLTSPRSAAVEASPGSVSGFPNPALYQTARVFTAPSSYAFAMRRPGRHFLRLHFFPFANGGGYDLAAAARAFKVSTQDAVLLDQGLPVSTDNASSPVVVEFLLDMARDTLIVTFVPLGADGAVAFVNAVEVISVPDDLFGTKAGAFPLQMMHRVNVGGQAIAPDDDALWREWTTDSPSLLQSVADAVTREVRYNRTLNRVPGQATVTDAPDDVYATARELVLTNGSTMDGMKQMVWQFDVDASSAYLIRFHFCDIVGKAPHQLRIKAYVADSVVIDDLDLAAVDGGALASPYYMDFVLPASPASGKLAVNVGPWVNKIVMPAAVLNGIEIMKIHLSA…
PutCrRLK1L16	Pt_Chr0300550	MAVLVILLLATFLPRTALAAFSPEFFFFLACGAASSVPFPSDSPPRTFVPDSAYLSPSLSPAPAAYASSSNPAYPLYAAARAHSSAFSYRLQIPASAAAQDASSFFVLRLHFFPFVLASSEPVANLYSSRFNVSVLDAYDLLSSFSPPTNGVIKEFFVPHGGYGDFTIKFTPDNGSSAFANAVELFQAPPELLWKNSVIPVGAVRSNDLALWKQQPLETVYRLNVGGPKVNKENDTLWRTWLPDGPFLHGAVGQSVLRSTSSPIVFIPSDGFTNNVAPDVVYKTQRAGNVTQFLLATNPGLNFNMTWTFPAEPGSGYLVRLHFCNYEMISSVVGVGIVFDVYVAQALAYQGLKLTDLETQPSQTFYFDYAARAPSAGNLTVSIGSREGGILNGLEIMKL…
PutCrRLK1L18	Pt_Chr0300551	MIISYKYGHPHAARRTAPLTMSMAVLVILLLATFPPRAVLSVFSPEFTIFLACGATSSIPFPSDFPARTFVPDAAYLSPSSTPAAYPSSRSPTPASPLYAAARADSSAFSYRFEYAASAAVQEGSSFLVLRLHFFPFVQDSSQPVASLVAARFNVEVLDAYVLLSSFSPPTDGVVKEFFVPSVGYGDFTIKFIPENGAFAFVNAVELFQAPPELLWNNPVTPVGASGLGGNDLALWQHQPLETVYRLNVGGPKLTNDTLWRTWFPDGPFLDGDAGAGHSAVNSTSGPIVFIPSDGYTNNVAPEVVYKTQRVGNVTDPGLIFNGFEVTWTFPSEPGSEYLVRLHFCDYEMISSVVGVGLVFDVYIAEALVIQYLNLTKLETQPSQAFYFDYAARAPSQGN…
PutCrRLK1L19	Pt_Chr0300571	MAVLVILLLTTFPPRAVLAVFSPEFTIFLACGATSSIPFPSDFPARTFVPDAAYLSPSSTPAAYPSSRSPTPASPLYAAARADSSAFSYRFEYAASAAVQEGSSFLVLRLHFFPFVQDSSQPVASLVAARFNVEVLDAYVLLSSFSPPTDGVVKEFFVPSVGYGDFTIKFIPENGAFAFVNAVELFQAPPELLWNNPVTPVGASGLGGNDLALWQHQPLETVYRLNVGGPKLTNDTLWRTWFPDGPFLDGDAGAGHSAVNSTSGPIVFIPSDGYTNNVAPEVVYKTQRVGNVTDPGLIFNGFEVTWTFPSEPGSEYLVRLHFCDYEMISSVVGVGLVFDVYIAEALVIQYLNLTKLETQPSQAFYFDYAARAPSQGNLTVSIGRSAKSSGGGILNGLEI…
PutCrRLK1L17	Pt_Chr0300572	MAVLVILLLATFLPRTALAAFSPEFFFFLACGAASSVPFPSDSPPRTFVPDSAYLSPSLSPAPAAYASSSNPAYPLYAAARAHSSAFSYRLQIPASAAAQDASSFFVLRLHFFPFVPASSEPVANLYSSRFNVSVLDAYDLLSSFSPPTDGVIKEFFVPRGGYGDFTIKFTPDNGSSAFVNAVELFQAPPELLWNNSVTPVGAVRSNDLALWKQQPLETLYRLNVGGPKLNKENDTLWRAWLPDGPFLHGAVGQSVLRSTSSPIVFSGYTRDVAPDVVYKTQRAANVTDFELANVNVTWTFPAEPGASYLVRLHFCDYEVVSSVVGVGIVFNVYVGQAIGTADLSPKDLAEVSQSNVAFYFDYAATVPSAGNLTVSIGNSAKSSGGGILNGLEIMKLPA…
PutCrRLK1L10	Pt_Chr0305214	MATAYAAAAGLVLLLFHLVVLVVVAGDEPLLLACGAANPVTLPDGRVFLPDSNISISPAHASRTTTIPASSPLYSTARVFSAGATYSLPVPRSSHHHLLLRLHFLQSAQFPVAAGDLQLIPDSRSASPTARGRYHYREYLLQNHGGGLLRLRFSPRRGSLALLSAVELFPAPDALLPLPLNPPGVLRLAQTFYRVNVGAHGEASSLNDSFWRLWEGDAAYLLNPAAARSVSVDPASVRYPAGVAPYAAPAAVYAQAQEMADAGVGSQRFNLSWAFPVDPGFRYSVRLHFCDIVGLNSTDLVFDVYLNNDTMLSSFDLSGKLGLFNAYFVDFIVAVPPGLERILVQVGPPRVSYSQPNAILNGIEIMRLGDQETVRRVDALNTAPPGSKARKEKIAVITV…
PutCrRLK1L11	Pt_Chr0305254	MATAYAAAAGLVLLLFHLVVLVVVAGDEPLLLACGAANPVTVPDGRVFLPDSNISISPAHASRTTTIPASSPLYSTARVFSAGATYSLPVPRSSHHHLLRLHFLQSAQFPVAAGDLQLIPDSRSASPTARGRYHYREYLLRNRGGGLLRLRFSPRRGFLALLSAVELFPAPDALLPLPLNPPGVLRLAQTFYRVNVGAHGEASSLNDSFWRLWEGDAAYLLNPAAARSVSVDPASVRYPAGVPPYPAPAAVYAQAQEMADAGVGSQRFNLSWAFPVDPGFRYSVRLHFCDIVGLNSTDLVFDVYLNNDTMLSSFDLSGKLGLFNAYFVDFIVAVPPGLERILVQVGPPRVSYSQPNAILNGIEIMRLGDQETVRRVDALNTAPPGSKARKEKIAVITVV…
PutCrRLK1L12	Pt_Chr0401905	MTRRGALPLALLAALAALTAVSGQGRPVTDNGSGNPSTLPSKFTPKDAFYVDCGGTAAVDTKDGKAFKTDAQTNQLLAAQDAIKVADDKADVPSPVYRTARIFKEEAVYSFPLTVPGWHFVRLYFFPLKNGEFDLATATFSVATDTTVLLHSFTADAKPVMKEYLVNATENKIEVKFTPLKGSAAFVNAIEVVNAPDELISDTAMTVSPLAETSGLSEAAYQLVYRLNVGGPSIGPVNDTLGRQWDNDGPYVQPKDAAQDVSVPTSTIKYPDTYPVSRLVAPTLVYASAAHMAESGVQNPNFNVTWKLEVDPAFGYFVRLFFADIISKSTNDLYFNVYINGRKAISGLDLSTITGELAAPYYKDFVVNSSIATDHLSIQIGPMGEDTGRIDALLNGVEV…
PutCrRLK1L13	Pt_Chr0401926	MTRRGALPLALLAALAALTAVSGQGRPVTDNGSGNPSTLPSKFTPKDAFYVDCGGTAAVDTKDGKAFKTDAQTNQLLAAQDAIKVADDKADVPSPLYRTARIFKEEAVYSFPLTVPGWHFVRLYFFPLKNGDFDLATATFSVATDTTVLLHSFTADAKPVMKEYLVNATENKIEVKFTPLKGSAAFVNAIEVVNAPDELISDTAMTVSPLAETSGLSEAAYQLVYRLNVGGPSIGPVNDTLGRQWDNDGPYVQPKDAAQDVSVPTSTIKYPDTYPVSRLVAPTLVYASAAHMAESGVQNPNFNVTWKLEVDPAFGYFVRLFFADIISKSTNDLYFNVYINGRKAISGLDLSTITGELAAPYYKDFVVNSSIATDHLSIQIGPMGEDTGRIDALLNGVEV…
PutFER2a	Pt_Chr0403187	MTARIFTSNYSYVFGIDPGRVFLRLYFYPSAYGEHSAADAFFSVTAGIHSLLNDFNPSQTAQVMGRTYLIHEYSLNVTSGGLYVTFSPSSSHIGSYAFINGIEVVPTPDIFTTPVPRFVNGENPDLIPVSSDIGFQTMYRLNVGGVTTSGKYDSGFYRSWEEDSPYIYGPSDGVNFFRDSNVTISYPLSMPDYIAPVYVYETARSMGIDAHTNLRYNLTWVLPIDAGFYYLLRFHFCEIQSSITKENQRRFFIYINNQTAPPMDVIAWSGGIGIPFYTNYIIVTVGYGQTDLWVALHPDVSSNPQYTNAILNGLEVFKLQDNSNNNLAGVNPTFKQNRDGNSNTAGAPPIVGGAVSGFLALLVACFCICVMYRRKKTNDHGKTNWIHWNPPDRDRNLLL…
PutFER3a	Pt_Chr0501291	MAFSTLLVTLILLALISLAVAAGNSSTASAQILLNCGASNQMDDDSGRTWDGDTVSKFVTSVKGVAATASHQDPSLPSRVPYMSARIFTSNYTYSFPVSSGRMFVRLYFYPVAYENYAVSDAYFSVTTKNLVLLNEFNASQTAQAISSAYLVREFSVNVSTGSLDLTFAPSAHQNGSYAFVNGIEIVHTPDIFTAADTRFVNGDSPAPFSFIPDTGVQTMYRLNVGGQAISRKHDSGFYRSWDNDSPYIFGGSGVTFSRDSNLTIEYTAKVPNYTAPVGVYDTARSMGPNAQINLNYNLTWILPVDAGFSYLLRFHFCEIQYPITKVNQRSFFIYINNQTAQQQMDVIVWSGGIGKTAYTDYVIIAAGSGQVDMWVALHPDLSSRPEYFDAILNGLEVF…
PutCrRLK1L07	Pt_Chr0501328	MPKLFVTFAHQTRRGRRRVCGVHLYRGFDLSSPHELGLPAQFTEFSACDAVIAGSIALWIVDPGTPTAAMAFSTLLVTLILLALISLAVAAGNSSTASAQILLNCGSASNQMDDDSGRTWDGDTVSKFVTSVKGVAATASHQDPSLPSRVPYMSARIFTSNYTYSFPVSSGRMFVRLYFYPVAYENYAVSDAYFSVTTKNLVLLNEFNASQTAQAISSAYLVREFSVNVSTGILDLTFAPSAHQNGSYAFVNGIEIVHTPDIFTAADTRFVNGDSPAPFSFIPDTGVQTMYRLNVGGQAISRKDDSGFYRSWDNDSPYIFGGSGVTFSSDSNLTIEYTTKVPNYTAPVGVYDTARSMGPNAQINLNYNLTWILPVDAGFSYLLRFHFCEIQYPITKVNQ…
PutCrRLK1L09	Pt_Chr0501391	MAAPRGVLLAVLFAVRIVLFAEASTYEPTESIVVNCGSDKEGQDSEGRKWVSDKDSKWLADGGKSSITATADVQDPALPSPVPYMSARVFTKETAYTFPVGDTDRHWVRLHFYPAAYHDLPADHFFFSVSTSTGVTLLRNFSVYITAKALSQAYIVREFTLPPTASGSLSLTFTPTAMNNASYAFVNGIEIISMPNIFVDQAPLVGLDSQTVDVTAGTMQTMYRLNVGGSYVAANNDSGLSREWFNDVPYIYGAATGVTYQVNDTSMIKYASPEAEYAAPLSVYDTTRSMGPNTNVNKNNNLTWVFEVDGNFTYLVRLHFCGLVMDKINQVVFNIFINNKTATSSMFGGGDSSAADIIAWSGGKGVPVYKDYAVFMPSPDNKILWLALHPVTTVTTEFV…
PutCrRLK1L24	Pt_Chr0501779	MGGATTTVEQKIALLLLGSIWVLLGTCNAEFTPADNYLINCGSTADATVGQRVFVADTSGSAILTSRQNVAASGWDPGSNDATLYQTARVFSVPSSYSFKMKSRGRHFVRLHFFAFKYQSNDLATAKFKVSTQDTVLLDDFTPPADSSPTVREYSLSITSDMLILTFVPLGNSKSFINAIEVISVPDDLIRDSAQSVNPSGQYLGLAAQPFQIVYRINVGGRQVTADNDTLWRSWNTDQNFFLNSTATQLVSYQAKLNYQKGAATEEDAPDSVYNTARQLVAQNKTSSPSNMTWQFNVDEYSSYLIRLHFCDIVSKAAYSLYFNIYVDGWSATQALDLSDKGFGTLAVPYYTDFVLKSVDPSGKLSVSIGPSILRNVAPDGILNGLEIMKMNISTGTVA…
PutCrRLK1L25	Pt_Chr0501790	MHAFGSPQFPFGFIMGGATTTVEQKIALLLLGSIWVLLGTCNAEFTPADNYLINCGSTADATVGQRVFVADTSGSAILTSRQNVAASGWDPGSNDATLYQTARVFSVPSSYSFKMKSRGRHFVRLHFFAFKYQSNDLATAKFKVSTQDTVLLDDFTPPADSSPTVREYSLSITSDMLILTFVPLGNSKSFINAIEVISVPDDLIRDSAQSVNPSGQYLGLAAQPFQIVYRINVGGRQVTADNDTLWRSWDTDQNFFLNSTATQLVSYQAKLNYQKGAATEEDAPDSVYNTARQLVAKNKTSSPSNMTWQFNVDEYSSYLIRLHFCDIVSKAAYSLYFNIYVDGWSATQALDLSDKGFGTLAVPYYTDFVLKSVDPSGKLSVSIGSSILRNVAPDGILNG…
PutCrRLK1L08	Pt_Chr0604108	MDVTESYDCCSWTLGTPTSAMAFSILLVTLILSALVSLAVAAGNNSTASAQILLNCGASNQNDDDSGRTWDGDTASKFATSVKGVAATASYQDPSLPSKVPYMTARIFTSNYTYSFPVSSGRMFVRLYFYPVAYENYAVSDAYFSVTTKNLVLLNEFNAWQTAQAISSAYLVREFSVNVSTGSLDLTFAPSAHQIGSYAFVNGIEIVPTPDIFTAPGTTSVNGDNPSPFTVNPDTGFQTMYRLNVGGQAISRKDDSGFYRSWDNDSPYIFGGFGVTFSKDSNLTIQYTPKVPKYTAPVGVYDTARSMGPTAQINLNYNLTWILPVDGGFLYLLRFHFCEIEYPITKENQRQFFIYINNQTAQKQMDVIIWSGGIGRTTYTDYVIIATGSGQVDMWVALH…
PutFER4a	Pt_Chr0605349	MAFSILLVTLILSALVSLAVAAGNNSTASAQILLNCGASNQNDDDSGRTWDGDTVSKFATSVKGVAATASYQDPSLPSKVPYMTARIFTSNYTYSFPVSSGRMFVRLYFYPVAYENYAVSDAYFSVTTKNLVLLNEFNAWQTAQAISSAYLVREFSVNVSTGSLDLTFAPSAHQIGSYAFVNGIEIVPTPDIFTAPGTTSVNGDNPSPFTVSPDTGFQTMYRLNVGGQAISRKDDSGFYRSWDNDSPYIFGGFGVTFSKDSNLTIQYTPKVPKYTAPVGVYDTARSMGPTAQINLNYNLTWILPVDGGFLYLLRFHFCEIQYPITKENQRQFFIYINNQTAQKQMDVIIWSGGIGRTTYTDYVIIATGSGQVDMWVALHPDLSTRPEYFDAILNGLEVF…
PutCrRLK1L06	Pt_Chr0700752	MSLAVAAGDNSTASGQILLNCGASQQNDDDSGRTWDGDTASKFAPSVKGVAATASYQDPALPSKVPWMTARIFTSNYTYSFPVSSGRMFLRLYFYPTAYENYSVSDAYFSVTTTNLVLLNEFNASQTAQAMSFTYLVREFSVNVSTGSLDLTFAPSAHQSRSYAFVNGIEIVPTPDIFTAADTIFITGDNPDPFPFSPDTALQTMLHLCEIQYRMSKVNQRSFIIYINNQTAQDMDVILWSGGIGRTAYNDYVIIVTGSGQVDTWVALHPNIFNRPEYSDAILNGLEVFKLQSLQGDGLNNLAGLNTPLPQKPDANPSGVSGGGKQKGAVIGGAVSGGGKSKGDVVGGAVGGFAGLLIACFGICIICRRKKKITKDYGNHTLIANPSHANKPSYSTLPS…
a Errors in the genome were corrected
