# Supplementary material for: Genome-wide analysis of the CrRLK1L gene family in Puccinellia tenuiflora and functional study of PutFER1 in Arabidopsis underpinning salt tolerance
Source: Front Plant Sci. 2025 Nov 26;16:1680452. doi: 10.3389/fpls.2025.1680452 (PMC12689995; doi:10.3389/fpls.2025.1680452)
Supplement: Supplementary file 8 [file Table3.xlsx]

## Sheet: Sheet1
Supplementary Table 3. List of two pairs repetitive events in Puccinellia tenuiflora CrRLK1L genes and its Ka/Ks ratio.
Duplicated Gene Pairs	Ka	Ks	Ka/Ks	The Length of Homologous Fragment (bp)	Homology
PutCrRLK1L23/PutCrRLK1L24	0.00407143	0.00466021	0.873658	2619	0.9735
PutCrRLK1L2/PutCrRLK1L3	0.00157536	0.00938001	0.167948	2544	0.9953
