# Supplementary material for: Genome-wide analysis of the CrRLK1L gene family in Puccinellia tenuiflora and functional study of PutFER1 in Arabidopsis underpinning salt tolerance
Source: Front Plant Sci. 2025 Nov 26;16:1680452. doi: 10.3389/fpls.2025.1680452 (PMC12689995; doi:10.3389/fpls.2025.1680452)
Supplement: Supplementary file 9 [file Table4.xlsx]

## Sheet: Sheet1
Supplementary Table 4. List of CrRLK1L homologous gene pairs identified in Puccinellia tenuiflora, Oryza sativa, Zea mays, Setaria italica and Glycine max.
PutCrRLK1Ls		Homologous gene pairs
Chromosome	Locus	Chromosome	Locus
Puccinellia tenuiflora vs Oryza sativa
Chr04	Pt_Chr0401905	Chr06	LOC_Os06g03610
Chr04	Pt_Chr0401926	Chr06	LOC_Os06g03610
Chr05	Pt_Chr0501790	Chr01	LOC_Os01g06280
Chr05	Pt_Chr0501790	Chr05	LOC_Os05g06990
Chr05	Pt_Chr0501291	Chr05	LOC_Os05g25350
Chr05	Pt_Chr0501391	Chr05	LOC_Os05g20150
Chr05	Pt_Chr0501328	Chr05	LOC_Os05g25350
Chr05	Pt_Chr0501779	Chr05	LOC_Os05g06990
Chr01	Pt_Chr0100618	Chr10	LOC_Os10g39010
Chr01	Pt_Chr0100572	Chr10	LOC_Os10g39010
Chr01	Pt_Chr0102614	Chr03	LOC_Os03g21540
Chr01	Pt_Chr0100572	Chr03	LOC_Os03g03280
Chr01	Pt_Chr0100618	Chr03	LOC_Os03g03280
Chr01	Pt_Chr0102636	Chr03	LOC_Os03g21540
Chr01	Pt_Chr0100422	Chr06	LOC_Os06g22810
Puccinellia tenuiflora vs Zea mays
Chr04	Pt_Chr0401905	Chr06	Zm00001eb269330_T001
Chr04	Pt_Chr0401926	Chr06	Zm00001eb269330_T001
Chr04	Pt_Chr0401905	Chr09	Zm00001eb378680_T001
Chr04	Pt_Chr0401926	Chr09	Zm00001eb378680_T001
Chr03	Pt_Chr0305254	Chr01	Zm00001eb012850_T001
Chr06	Pt_Chr0605349	Chr03	Zm00001eb127570_T001
Chr06	Pt_Chr0605349	Chr08	Zm00001eb333690_T001
Chr05	Pt_Chr0501790	Chr06	Zm00001eb282360_T002
Chr05	Pt_Chr0501779	Chr06	Zm00001eb282360_T002
Chr05	Pt_Chr0501291	Chr06	Zm00001eb284940_T001
Chr01	Pt_Chr0102614	Chr01	Zm00001eb015930_T001
Chr01	Pt_Chr0100572	Chr01	Zm00001eb001780_T002
Chr01	Pt_Chr0100618	Chr01	Zm00001eb001780_T002
Chr01	Pt_Chr0102636	Chr01	Zm00001eb015930_T001
Chr01	Pt_Chr0102636	Chr09	Zm00001eb395240_T001
Chr01	Pt_Chr0102614	Chr09	Zm00001eb395240_T001
Puccinellia tenuiflora vs Setaria italica
Chr04	Pt_Chr0401905	Chr04	Seita.4G015500
Chr04	Pt_Chr0401926	Chr04	Seita.4G015500
Chr03	Pt_Chr0305254	Chr09	Seita.9G447800
Chr06	Pt_Chr0605349	Chr05	Seita.5G059700
Chr05	Pt_Chr0501291	Chr03	Seita.3G288700
Chr05	Pt_Chr0501328	Chr03	Seita.3G293600
Chr05	Pt_Chr0501328	Chr03	Seita.3G288700
Chr05	Pt_Chr0501790	Chr05	Seita.5G110400
Chr05	Pt_Chr0501790	Chr07	Seita.7G272000
Chr05	Pt_Chr0501779	Chr07	Seita.7G272000
Chr01	Pt_Chr0100572	Chr09	Seita.9G559900
Chr01	Pt_Chr0100618	Chr09	Seita.9G559900
Chr01	Pt_Chr0102636	Chr09	Seita.9G414400
Chr01	Pt_Chr0102614	Chr09	Seita.9G414400
Puccinellia tenuiflora vs Glycine max
Chr01	Pt_Chr0102636	Chr09	Glyma.09G273300
Chr01	Pt_Chr0102614	Chr18	Glyma.18G215800
