# Supplementary material for: Genome-wide analysis of the CrRLK1L gene family in Puccinellia tenuiflora and functional study of PutFER1 in Arabidopsis underpinning salt tolerance
Source: Front Plant Sci. 2025 Nov 26;16:1680452. doi: 10.3389/fpls.2025.1680452 (PMC12689995; doi:10.3389/fpls.2025.1680452)
Supplement: Supplementary file 10 [file Table5.xlsx]

## Sheet: Sheet1
Supplementary Table 5. The cis-acting elements in PutCrRLK1L genes promoter.
Gene name	Site name	Start position	End position	Function
PutFER1	GC-motif	1164	1184	Anaerobism
PutFER1	GC-motif	1393	1413	Anaerobism
PutFER1	GC-motif	1861	1881	Anaerobism
PutFER1	GC-motif	1932	1952	Anaerobism
PutFER1	LTR	1184	1204	cold
PutFER1	LTR	1778	1798	cold
PutFER1	MBS	385	405	drought
PutFER1	MBS	434	454	drought
PutFER1	ABRE	472	492	hormone
PutFER1	ABRE	546	566	hormone
PutFER1	ABRE	665	685	hormone
PutFER1	ABRE	737	757	hormone
PutFER1	ABRE	835	855	hormone
PutFER1	ABRE	664	684	hormone
PutFER1	ABRE	1024	1044	hormone
PutFER1	ARE	350	370	Anaerobism
PutFER1	TGA-element	222	242	hormone
PutFER1	CGTCA-motif	13	33	hormone
PutFER1	CGTCA-motif	693	713	hormone
PutFER1	CGTCA-motif	794	814	hormone
PutFER1	CGTCA-motif	984	1004	hormone
PutFER1	CGTCA-motif	1370	1390	hormone
PutFER1	CGTCA-motif	1425	1445	hormone
PutFER1	CGTCA-motif	1561	1581	hormone
PutFER1	TGACG-motif	13	33	hormone
PutFER1	TGACG-motif	693	713	hormone
PutFER1	TGACG-motif	794	814	hormone
PutFER1	TGACG-motif	984	1004	hormone
PutFER1	TGACG-motif	1370	1390	hormone
PutFER1	TGACG-motif	1425	1445	hormone
PutFER1	TGACG-motif	1561	1581	hormone
PutFER1	Sp1	600	620	light
PutFER1	Sp1	1390	1410	light
PutFER1	Sp1	1914	1934	light
PutFER1	G-box	471	491	light
PutFER1	G-box	545	565	light
PutFER1	G-box	664	684	light
PutFER1	G-box	664	684	light
PutFER1	G-box	469	489	light
PutFER1	G-box	737	757	light
PutFER1	G-box	835	855	light
PutFER1	G-box	365	385	light
PutFER2	MBS	1538	1558	drought
PutFER2	ARE	202	222	Anaerobism
PutFER2	GARE-motif	1435	1455	hormone
PutFER2	GARE-motif	1707	1727	hormone
PutFER2	CGTCA-motif	1837	1857	hormone
PutFER2	CGTCA-motif	1968	1988	hormone
PutFER2	TGACG-motif	1837	1857	hormone
PutFER2	TGACG-motif	1968	1988	hormone
PutFER2	TCA-element	1224	1244	hormone
PutFER2	GT1-motif	736	756	light
PutFER2	GT1-motif	940	960	light
PutFER2	Box 4	208	228	light
PutFER2	TCT-motif	833	853	light
PutFER2	AE-box	626	646	light
PutFER3	LTR	1340	1360	cold
PutFER3	ABRE	1284	1304	hormone
PutFER3	ARE	1228	1248	Anaerobism
PutFER3	ARE	1254	1274	Anaerobism
PutFER3	TGA-element	22	42	hormone
PutFER3	TGA-element	351	371	hormone
PutFER3	TGA-element	1046	1066	hormone
PutFER3	TATC-box	1845	1865	hormone
PutFER3	CGTCA-motif	921	941	hormone
PutFER3	CGTCA-motif	1164	1184	hormone
PutFER3	TGACG-motif	921	941	hormone
PutFER3	TGACG-motif	1164	1184	hormone
PutFER3	TCA-element	1247	1267	hormone
PutFER3	TCA-element	1613	1633	hormone
PutFER3	G-box	871	891	light
PutFER3	G-box	1284	1304	light
PutFER3	TCT-motif	615	635	light
PutFER3	AE-box	1870	1890	light
PutFER3	AE-box	1631	1651	light
PutFER4	MBS	1920	1940	drought
PutFER4	ABRE	779	799	hormone
PutFER4	ARE	1646	1666	Anaerobism
PutFER4	AuxRR-core	1507	1527	hormone
PutFER4	CGTCA-motif	1083	1103	hormone
PutFER4	CGTCA-motif	1412	1432	hormone
PutFER4	CGTCA-motif	1956	1976	hormone
PutFER4	TGACG-motif	1083	1103	hormone
PutFER4	TGACG-motif	1412	1432	hormone
PutFER4	TGACG-motif	1956	1976	hormone
PutFER4	TCA-element	1525	1545	hormone
PutFER4	Sp1	1131	1151	light
PutFER4	G-box	542	562	light
PutFER4	G-box	582	602	light
PutFER4	G-box	615	635	light
PutFER4	G-box	778	798	light
PutFER4	Box 4	857	877	light
PutFER4	GATA-motif	1684	1704	light
PutFER4	TCT-motif	57	77	light
PutFER4	TCT-motif	1397	1417	light
PutCrRLK1L05	GC-motif	1468	1488	Anaerobism
PutCrRLK1L05	GC-motif	1708	1728	Anaerobism
PutCrRLK1L05	LTR	1488	1508	cold
PutCrRLK1L05	MBS	688	708	drought
PutCrRLK1L05	MBS	737	757	drought
PutCrRLK1L05	ABRE	23	43	hormone
PutCrRLK1L05	ABRE	775	795	hormone
PutCrRLK1L05	ABRE	825	845	hormone
PutCrRLK1L05	ABRE	850	870	hormone
PutCrRLK1L05	ABRE	969	989	hormone
PutCrRLK1L05	ABRE	1041	1061	hormone
PutCrRLK1L05	ABRE	968	988	hormone
PutCrRLK1L05	ABRE	1328	1348	hormone
PutCrRLK1L05	ABRE	276	296	hormone
PutCrRLK1L05	ARE	653	673	Anaerobism
PutCrRLK1L05	TGA-element	525	545	hormone
PutCrRLK1L05	CGTCA-motif	293	313	hormone
PutCrRLK1L05	CGTCA-motif	316	336	hormone
PutCrRLK1L05	CGTCA-motif	997	1017	hormone
PutCrRLK1L05	CGTCA-motif	1098	1118	hormone
PutCrRLK1L05	CGTCA-motif	1288	1308	hormone
PutCrRLK1L05	CGTCA-motif	1740	1760	hormone
PutCrRLK1L05	CGTCA-motif	1815	1835	hormone
PutCrRLK1L05	TGACG-motif	293	313	hormone
PutCrRLK1L05	TGACG-motif	316	336	hormone
PutCrRLK1L05	TGACG-motif	997	1017	hormone
PutCrRLK1L05	TGACG-motif	1098	1118	hormone
PutCrRLK1L05	TGACG-motif	1288	1308	hormone
PutCrRLK1L05	TGACG-motif	1740	1760	hormone
PutCrRLK1L05	TGACG-motif	1815	1835	hormone
PutCrRLK1L05	Sp1	61	81	light
PutCrRLK1L05	Sp1	904	924	light
PutCrRLK1L05	Sp1	1705	1725	light
PutCrRLK1L05	G-box	22	42	light
PutCrRLK1L05	G-box	774	794	light
PutCrRLK1L05	G-box	849	869	light
PutCrRLK1L05	G-box	968	988	light
PutCrRLK1L05	G-box	968	988	light
PutCrRLK1L05	G-box	772	792	light
PutCrRLK1L05	G-box	825	845	light
PutCrRLK1L05	G-box	1041	1061	light
PutCrRLK1L05	G-box	668	688	light
PutCrRLK1L06	GC-motif	1542	1562	Anaerobism
PutCrRLK1L06	ABRE	1350	1370	hormone
PutCrRLK1L06	ARE	1953	1973	Anaerobism
PutCrRLK1L06	TGA-element	516	536	hormone
PutCrRLK1L06	TATC-box	1866	1886	hormone
PutCrRLK1L06	GT1-motif	349	369	light
PutCrRLK1L06	Sp1	1227	1247	light
PutCrRLK1L06	G-box	242	262	light
PutCrRLK1L06	G-box	1446	1466	light
PutCrRLK1L06	G-box	1350	1370	light
PutCrRLK1L06	I-box	317	337	light
PutCrRLK1L06	AE-box	441	461	light
PutCrRLK1L07	MBS	96	116	drought
PutCrRLK1L07	MBS	466	486	drought
PutCrRLK1L07	ABRE	826	846	hormone
PutCrRLK1L07	ABRE	1365	1385	hormone
PutCrRLK1L07	ABRE	1576	1596	hormone
PutCrRLK1L07	ABRE	1364	1384	hormone
PutCrRLK1L07	CGTCA-motif	1559	1579	hormone
PutCrRLK1L07	TGACG-motif	1559	1579	hormone
PutCrRLK1L07	G-box	554	574	light
PutCrRLK1L07	G-box	1619	1639	light
PutCrRLK1L07	G-box	1973	1993	light
PutCrRLK1L07	G-box	1364	1384	light
PutCrRLK1L07	G-box	1364	1384	light
PutCrRLK1L07	G-box	826	846	light
PutCrRLK1L07	G-box	1576	1596	light
PutCrRLK1L07	Box 4	1494	1514	light
PutCrRLK1L07	TCT-motif	1060	1080	light
PutCrRLK1L08	ABRE	952	972	hormone
PutCrRLK1L08	ARE	1823	1843	Anaerobism
PutCrRLK1L08	AuxRR-core	1684	1704	hormone
PutCrRLK1L08	CGTCA-motif	296	316	hormone
PutCrRLK1L08	CGTCA-motif	1254	1274	hormone
PutCrRLK1L08	CGTCA-motif	1589	1609	hormone
PutCrRLK1L08	TGACG-motif	296	316	hormone
PutCrRLK1L08	TGACG-motif	1254	1274	hormone
PutCrRLK1L08	TGACG-motif	1589	1609	hormone
PutCrRLK1L08	TCA-element	1702	1722	hormone
PutCrRLK1L08	Sp1	379	399	light
PutCrRLK1L08	Sp1	1302	1322	light
PutCrRLK1L08	G-box	719	739	light
PutCrRLK1L08	G-box	759	779	light
PutCrRLK1L08	G-box	792	812	light
PutCrRLK1L08	G-box	951	971	light
PutCrRLK1L08	G-box	176	196	light
PutCrRLK1L08	Box 4	1030	1050	light
PutCrRLK1L08	GATA-motif	1861	1881	light
PutCrRLK1L08	TCT-motif	1574	1594	light
PutCrRLK1L09	ARE	573	593	Anaerobism
PutCrRLK1L09	ARE	1708	1728	Anaerobism
PutCrRLK1L09	CGTCA-motif	803	823	hormone
PutCrRLK1L09	CGTCA-motif	918	938	hormone
PutCrRLK1L09	TGACG-motif	803	823	hormone
PutCrRLK1L09	TGACG-motif	918	938	hormone
PutCrRLK1L09	GT1-motif	233	253	light
PutCrRLK1L09	GT1-motif	368	388	light
PutCrRLK1L09	Sp1	19	39	light
PutCrRLK1L09	Box 4	1297	1317	light
PutCrRLK1L09	Box 4	1330	1350	light
PutCrRLK1L09	GA-motif	1590	1610	light
PutCrRLK1L09	GATA-motif	736	756	light
PutCrRLK1L09	GATA-motif	817	837	light
PutCrRLK1L10	MBS	1508	1528	drought
PutCrRLK1L10	ABRE	788	808	hormone
PutCrRLK1L10	ABRE	1463	1483	hormone
PutCrRLK1L10	ABRE	1462	1482	hormone
PutCrRLK1L10	ABRE	720	740	hormone
PutCrRLK1L10	CGTCA-motif	1625	1645	hormone
PutCrRLK1L10	TGACG-motif	1625	1645	hormone
PutCrRLK1L10	TCA-element	1891	1911	hormone
PutCrRLK1L10	GT1-motif	1254	1274	light
PutCrRLK1L10	GT1-motif	1253	1273	light
PutCrRLK1L10	Sp1	1559	1579	light
PutCrRLK1L10	Sp1	1769	1789	light
PutCrRLK1L10	G-box	1462	1482	light
PutCrRLK1L10	G-box	1462	1482	light
PutCrRLK1L10	G-box	787	807	light
PutCrRLK1L10	Box 4	64	84	light
PutCrRLK1L10	GATA-motif	1393	1413	light
PutCrRLK1L11	LTR	1263	1283	cold
PutCrRLK1L11	MBS	1508	1528	drought
PutCrRLK1L11	ABRE	1463	1483	hormone
PutCrRLK1L11	ABRE	1566	1586	hormone
PutCrRLK1L11	ABRE	1462	1482	hormone
PutCrRLK1L11	ABRE	391	411	hormone
PutCrRLK1L11	CGTCA-motif	1568	1588	hormone
PutCrRLK1L11	TGACG-motif	1568	1588	hormone
PutCrRLK1L11	GT1-motif	795	815	light
PutCrRLK1L11	GT1-motif	1255	1275	light
PutCrRLK1L11	GT1-motif	1254	1274	light
PutCrRLK1L11	Sp1	1559	1579	light
PutCrRLK1L11	Sp1	1769	1789	light
PutCrRLK1L11	G-box	1566	1586	light
PutCrRLK1L11	G-box	1462	1482	light
PutCrRLK1L11	G-box	1462	1482	light
PutCrRLK1L11	GATT-motif	607	627	light
PutCrRLK1L11	I-box	1173	1193	light
PutCrRLK1L12	GC-motif	1762	1782	Anaerobism
PutCrRLK1L12	ABRE	1383	1403	hormone
PutCrRLK1L12	ABRE	1943	1963	hormone
PutCrRLK1L12	ABRE	1962	1982	hormone
PutCrRLK1L12	ARE	1083	1103	Anaerobism
PutCrRLK1L12	ARE	1422	1442	Anaerobism
PutCrRLK1L12	TGA-element	1890	1910	hormone
PutCrRLK1L12	P-box	1368	1388	hormone
PutCrRLK1L12	CGTCA-motif	210	230	hormone
PutCrRLK1L12	CGTCA-motif	491	511	hormone
PutCrRLK1L12	TGACG-motif	210	230	hormone
PutCrRLK1L12	TGACG-motif	491	511	hormone
PutCrRLK1L12	GT1-motif	140	160	light
PutCrRLK1L12	GT1-motif	854	874	light
PutCrRLK1L12	GT1-motif	139	159	light
PutCrRLK1L12	Sp1	1765	1785	light
PutCrRLK1L12	Sp1	1794	1814	light
PutCrRLK1L12	G-box	1383	1403	light
PutCrRLK1L12	G-box	1941	1961	light
PutCrRLK1L12	G-box	1959	1979	light
PutCrRLK1L12	G-box	1942	1962	light
PutCrRLK1L12	G-box	1962	1982	light
PutCrRLK1L12	Box 4	1460	1480	light
PutCrRLK1L12	I-box	1182	1202	light
PutCrRLK1L12	L-box	1124	1144	light
PutCrRLK1L12	TCCC-motif	1742	1762	light
PutCrRLK1L13	GC-motif	1762	1782	Anaerobism
PutCrRLK1L13	MBS	1194	1214	drought
PutCrRLK1L13	ABRE	198	218	hormone
PutCrRLK1L13	ABRE	1943	1963	hormone
PutCrRLK1L13	ABRE	1962	1982	hormone
PutCrRLK1L13	ARE	301	321	Anaerobism
PutCrRLK1L13	TGA-element	1890	1910	hormone
PutCrRLK1L13	GARE-motif	480	500	hormone
PutCrRLK1L13	CGTCA-motif	941	961	hormone
PutCrRLK1L13	TGACG-motif	941	961	hormone
PutCrRLK1L13	GT1-motif	590	610	light
PutCrRLK1L13	GT1-motif	1300	1320	light
PutCrRLK1L13	GT1-motif	589	609	light
PutCrRLK1L13	Sp1	1765	1785	light
PutCrRLK1L13	Sp1	1794	1814	light
PutCrRLK1L13	G-box	1940	1960	light
PutCrRLK1L13	G-box	1959	1979	light
PutCrRLK1L13	G-box	198	218	light
PutCrRLK1L13	G-box	1942	1962	light
PutCrRLK1L13	G-box	1962	1982	light
PutCrRLK1L13	MRE	283	303	light
PutCrRLK1L13	Box 4	422	442	light
PutCrRLK1L13	Box 4	1265	1285	light
PutCrRLK1L13	TCCC-motif	1742	1762	light
PutCrRLK1L14	GC-motif	278	298	Anaerobism
PutCrRLK1L14	LTR	166	186	cold
PutCrRLK1L14	LTR	238	258	cold
PutCrRLK1L14	MBS	22	42	drought
PutCrRLK1L14	MBS	342	362	drought
PutCrRLK1L14	ABRE	737	757	hormone
PutCrRLK1L14	ABRE	1679	1699	hormone
PutCrRLK1L14	ARE	409	429	Anaerobism
PutCrRLK1L14	ARE	689	709	Anaerobism
PutCrRLK1L14	ARE	913	933	Anaerobism
PutCrRLK1L14	ARE	1213	1233	Anaerobism
PutCrRLK1L14	AuxRR-core	1233	1253	hormone
PutCrRLK1L14	GARE-motif	607	627	hormone
PutCrRLK1L14	P-box	1039	1059	hormone
PutCrRLK1L14	CGTCA-motif	677	697	hormone
PutCrRLK1L14	CGTCA-motif	1314	1334	hormone
PutCrRLK1L14	TGACG-motif	677	697	hormone
PutCrRLK1L14	TGACG-motif	1314	1334	hormone
PutCrRLK1L14	GT1-motif	909	929	light
PutCrRLK1L14	GT1-motif	1436	1456	light
PutCrRLK1L14	GT1-motif	1624	1644	light
PutCrRLK1L14	G-box	737	757	light
PutCrRLK1L14	G-box	1679	1699	light
PutCrRLK1L14	MRE	1438	1458	light
PutCrRLK1L14	Box 4	827	847	light
PutCrRLK1L14	Box 4	1593	1613	light
PutCrRLK1L14	TCCC-motif	1001	1021	light
PutCrRLK1L14	TCCC-motif	1483	1503	light
PutCrRLK1L14	TCT-motif	365	385	light
PutCrRLK1L15	MBS	348	368	drought
PutCrRLK1L15	ABRE	742	762	hormone
PutCrRLK1L15	ABRE	1681	1701	hormone
PutCrRLK1L15	ARE	415	435	Anaerobism
PutCrRLK1L15	ARE	694	714	Anaerobism
PutCrRLK1L15	ARE	915	935	Anaerobism
PutCrRLK1L15	ARE	1215	1235	Anaerobism
PutCrRLK1L15	AuxRR-core	1235	1255	hormone
PutCrRLK1L15	GARE-motif	612	632	hormone
PutCrRLK1L15	P-box	1041	1061	hormone
PutCrRLK1L15	TATC-box	435	455	hormone
PutCrRLK1L15	CGTCA-motif	682	702	hormone
PutCrRLK1L15	CGTCA-motif	1316	1336	hormone
PutCrRLK1L15	TGACG-motif	682	702	hormone
PutCrRLK1L15	TGACG-motif	1316	1336	hormone
PutCrRLK1L15	GT1-motif	179	199	light
PutCrRLK1L15	GT1-motif	911	931	light
PutCrRLK1L15	GT1-motif	1438	1458	light
PutCrRLK1L15	GT1-motif	1626	1646	light
PutCrRLK1L15	G-box	742	762	light
PutCrRLK1L15	G-box	1681	1701	light
PutCrRLK1L15	MRE	1440	1460	light
PutCrRLK1L15	Box 4	1595	1615	light
PutCrRLK1L15	TCCC-motif	1003	1023	light
PutCrRLK1L15	TCCC-motif	1485	1505	light
PutCrRLK1L15	TCT-motif	371	391	light
PutCrRLK1L16	GC-motif	1251	1271	Anaerobism
PutCrRLK1L16	GC-motif	1279	1299	Anaerobism
PutCrRLK1L16	LTR	947	967	cold
PutCrRLK1L16	MBS	213	233	drought
PutCrRLK1L16	ABRE	868	888	hormone
PutCrRLK1L16	ARE	360	380	Anaerobism
PutCrRLK1L16	ARE	466	486	Anaerobism
PutCrRLK1L16	CGTCA-motif	860	880	hormone
PutCrRLK1L16	CGTCA-motif	866	886	hormone
PutCrRLK1L16	TGACG-motif	860	880	hormone
PutCrRLK1L16	TGACG-motif	866	886	hormone
PutCrRLK1L16	TCA-element	125	145	hormone
PutCrRLK1L16	GT1-motif	901	921	light
PutCrRLK1L16	GT1-motif	40	60	light
PutCrRLK1L16	G-box	1204	1224	light
PutCrRLK1L16	G-box	867	887	light
PutCrRLK1L16	GA-motif	258	278	light
PutCrRLK1L16	I-box	289	309	light
PutCrRLK1L16	TCCC-motif	1827	1847	light
PutCrRLK1L16	TCT-motif	53	73	light
PutCrRLK1L17	GC-motif	1847	1867	Anaerobism
PutCrRLK1L17	MBS	274	294	drought
PutCrRLK1L17	ARE	128	148	Anaerobism
PutCrRLK1L17	CGTCA-motif	535	555	hormone
PutCrRLK1L17	CGTCA-motif	569	589	hormone
PutCrRLK1L17	CGTCA-motif	747	767	hormone
PutCrRLK1L17	CGTCA-motif	1299	1319	hormone
PutCrRLK1L17	TGACG-motif	535	555	hormone
PutCrRLK1L17	TGACG-motif	569	589	hormone
PutCrRLK1L17	TGACG-motif	747	767	hormone
PutCrRLK1L17	TGACG-motif	1299	1319	hormone
PutCrRLK1L17	TCA-element	453	473	hormone
PutCrRLK1L17	GT1-motif	449	469	light
PutCrRLK1L17	G-box	687	707	light
PutCrRLK1L17	Box 4	659	679	light
PutCrRLK1L17	GA-motif	227	247	light
PutCrRLK1L17	TCCC-motif	1702	1722	light
PutCrRLK1L17	TCT-motif	436	456	light
PutCrRLK1L17	TCT-motif	507	527	light
PutCrRLK1L17	WUN-motif	1823	1843	wound
PutCrRLK1L18	GC-motif	1921	1941	Anaerobism
PutCrRLK1L18	MBS	362	382	drought
PutCrRLK1L18	ABRE	1845	1865	hormone
PutCrRLK1L18	ABRE	1913	1933	hormone
PutCrRLK1L18	ARE	109	129	Anaerobism
PutCrRLK1L18	ARE	215	235	Anaerobism
PutCrRLK1L18	CGTCA-motif	655	675	hormone
PutCrRLK1L18	CGTCA-motif	833	853	hormone
PutCrRLK1L18	CGTCA-motif	1385	1405	hormone
PutCrRLK1L18	TGACG-motif	655	675	hormone
PutCrRLK1L18	TGACG-motif	833	853	hormone
PutCrRLK1L18	TGACG-motif	1385	1405	hormone
PutCrRLK1L18	TCA-element	446	466	hormone
PutCrRLK1L18	GT1-motif	535	555	light
PutCrRLK1L18	G-box	1844	1864	light
PutCrRLK1L18	G-box	1912	1932	light
PutCrRLK1L18	G-box	773	793	light
PutCrRLK1L18	Box 4	745	765	light
PutCrRLK1L18	GA-motif	315	335	light
PutCrRLK1L18	I-box	283	303	light
PutCrRLK1L18	TCCC-motif	1786	1806	light
PutCrRLK1L18	TCT-motif	522	542	light
PutCrRLK1L18	WUN-motif	1897	1917	wound
PutCrRLK1L19	ARE	537	557	Anaerobism
PutCrRLK1L19	ARE	1086	1106	Anaerobism
PutCrRLK1L19	CGTCA-motif	716	736	hormone
PutCrRLK1L19	CGTCA-motif	916	936	hormone
PutCrRLK1L19	TGACG-motif	716	736	hormone
PutCrRLK1L19	TGACG-motif	916	936	hormone
PutCrRLK1L19	MRE	179	199	light
PutCrRLK1L19	Box 4	17	37	light
PutCrRLK1L19	Box 4	273	293	light
PutCrRLK1L19	TCCC-motif	1814	1834	light
PutCrRLK1L20	GC-motif	917	937	Anaerobism
PutCrRLK1L20	MBS	115	135	drought
PutCrRLK1L20	ABRE	26	46	hormone
PutCrRLK1L20	ABRE	585	605	hormone
PutCrRLK1L20	ABRE	593	613	hormone
PutCrRLK1L20	ABRE	1435	1455	hormone
PutCrRLK1L20	ABRE	783	803	hormone
PutCrRLK1L20	ABRE	583	603	hormone
PutCrRLK1L20	ARE	1545	1565	Anaerobism
PutCrRLK1L20	TGA-element	1226	1246	hormone
PutCrRLK1L20	TGA-element	1257	1277	hormone
PutCrRLK1L20	P-box	380	400	hormone
PutCrRLK1L20	G-box	1240	1260	light
PutCrRLK1L20	G-box	1348	1368	light
PutCrRLK1L20	G-box	585	605	light
PutCrRLK1L20	G-box	592	612	light
PutCrRLK1L20	G-box	1435	1455	light
PutCrRLK1L20	G-box	25	45	light
PutCrRLK1L20	GA-motif	1074	1094	light
PutCrRLK1L20	GATA-motif	710	730	light
PutCrRLK1L20	TCCC-motif	317	337	light
PutCrRLK1L20	TCT-motif	128	148	light
PutCrRLK1L21	LTR	235	255	cold
PutCrRLK1L21	ARE	1519	1539	Anaerobism
PutCrRLK1L21	TGA-element	1228	1248	hormone
PutCrRLK1L21	CGTCA-motif	188	208	hormone
PutCrRLK1L21	CGTCA-motif	554	574	hormone
PutCrRLK1L21	CGTCA-motif	1817	1837	hormone
PutCrRLK1L21	TGACG-motif	188	208	hormone
PutCrRLK1L21	TGACG-motif	554	574	hormone
PutCrRLK1L21	TGACG-motif	1817	1837	hormone
PutCrRLK1L21	G-box	1200	1220	light
PutCrRLK1L21	G-box	1211	1231	light
PutCrRLK1L21	G-box	1319	1339	light
PutCrRLK1L21	GTGGC-motif	366	386	light
PutCrRLK1L21	TCT-motif	833	853	light
PutCrRLK1L22	GC-motif	969	989	Anaerobism
PutCrRLK1L22	LTR	1271	1291	cold
PutCrRLK1L22	ABRE	12	32	hormone
PutCrRLK1L22	ABRE	912	932	hormone
PutCrRLK1L22	ABRE	1415	1435	hormone
PutCrRLK1L22	ABRE	1492	1512	hormone
PutCrRLK1L22	ABRE	1583	1603	hormone
PutCrRLK1L22	ABRE	1489	1509	hormone
PutCrRLK1L22	ABRE	1529	1549	hormone
PutCrRLK1L22	ARE	702	722	Anaerobism
PutCrRLK1L22	ARE	1889	1909	Anaerobism
PutCrRLK1L22	TGA-element	1125	1145	hormone
PutCrRLK1L22	TGA-element	1224	1244	hormone
PutCrRLK1L22	CGTCA-motif	1040	1060	hormone
PutCrRLK1L22	TGACG-motif	1040	1060	hormone
PutCrRLK1L22	Sp1	863	883	light
PutCrRLK1L22	G-box	1251	1271	light
PutCrRLK1L22	G-box	11	31	light
PutCrRLK1L22	G-box	911	931	light
PutCrRLK1L22	G-box	1414	1434	light
PutCrRLK1L22	G-box	1582	1602	light
PutCrRLK1L22	G-box	1491	1511	light
PutCrRLK1L22	Box 4	45	65	light
PutCrRLK1L22	GATA-motif	554	574	light
PutCrRLK1L22	I-box	554	574	light
PutCrRLK1L22	TCCC-motif	1773	1793	light
PutCrRLK1L22	TCT-motif	930	950	light
PutCrRLK1L23	GC-motif	644	664	Anaerobism
PutCrRLK1L23	LTR	997	1017	cold
PutCrRLK1L23	LTR	1256	1276	cold
PutCrRLK1L23	MBS	1938	1958	drought
PutCrRLK1L23	ABRE	1068	1088	hormone
PutCrRLK1L23	ABRE	1551	1571	hormone
PutCrRLK1L23	ABRE	1067	1087	hormone
PutCrRLK1L23	TGA-element	1191	1211	hormone
PutCrRLK1L23	TGA-element	1687	1707	hormone
PutCrRLK1L23	CGTCA-motif	439	459	hormone
PutCrRLK1L23	CGTCA-motif	673	693	hormone
PutCrRLK1L23	CGTCA-motif	1035	1055	hormone
PutCrRLK1L23	TGACG-motif	439	459	hormone
PutCrRLK1L23	TGACG-motif	673	693	hormone
PutCrRLK1L23	TGACG-motif	1035	1055	hormone
PutCrRLK1L23	Sp1	1141	1161	light
PutCrRLK1L23	Sp1	1236	1256	light
PutCrRLK1L23	G-box	1115	1135	light
PutCrRLK1L23	G-box	1726	1746	light
PutCrRLK1L23	G-box	1550	1570	light
PutCrRLK1L23	G-box	1067	1087	light
PutCrRLK1L23	G-box	1067	1087	light
PutCrRLK1L23	G-box	986	1006	light
PutCrRLK1L23	G-box	1065	1085	light
PutCrRLK1L23	G-box	985	1005	light
PutCrRLK1L23	I-box	1829	1849	light
PutCrRLK1L24	LTR	1458	1478	cold
PutCrRLK1L24	MBS	704	724	drought
PutCrRLK1L24	MBS	1511	1531	drought
PutCrRLK1L24	MBS	1908	1928	drought
PutCrRLK1L24	ABRE	217	237	hormone
PutCrRLK1L24	ABRE	216	236	hormone
PutCrRLK1L24	ABRE	1137	1157	hormone
PutCrRLK1L24	ABRE	1449	1469	hormone
PutCrRLK1L24	P-box	1926	1946	hormone
PutCrRLK1L24	CGTCA-motif	490	510	hormone
PutCrRLK1L24	CGTCA-motif	1288	1308	hormone
PutCrRLK1L24	TGACG-motif	490	510	hormone
PutCrRLK1L24	TGACG-motif	1288	1308	hormone
PutCrRLK1L24	G-box	216	236	light
PutCrRLK1L24	G-box	216	236	light
PutCrRLK1L24	G-box	214	234	light
PutCrRLK1L24	G-box	1019	1039	light
PutCrRLK1L24	Box 4	1158	1178	light
PutCrRLK1L24	GA-motif	333	353	light
PutCrRLK1L24	GATA-motif	1127	1147	light
PutCrRLK1L24	I-box	334	354	light
PutCrRLK1L24	LAMP-element	24	44	light
PutCrRLK1L24	TCT-motif	922	942	light
PutCrRLK1L25	GC-motif	831	851	Anaerobism
PutCrRLK1L25	LTR	121	141	cold
PutCrRLK1L25	LTR	1605	1625	cold
PutCrRLK1L25	MBS	847	867	drought
PutCrRLK1L25	MBS	1658	1678	drought
PutCrRLK1L25	ABRE	95	115	hormone
PutCrRLK1L25	ABRE	358	378	hormone
PutCrRLK1L25	ABRE	357	377	hormone
PutCrRLK1L25	ABRE	92	112	hormone
PutCrRLK1L25	ABRE	1596	1616	hormone
PutCrRLK1L25	CGTCA-motif	633	653	hormone
PutCrRLK1L25	CGTCA-motif	1435	1455	hormone
PutCrRLK1L25	TGACG-motif	633	653	hormone
PutCrRLK1L25	TGACG-motif	1435	1455	hormone
PutCrRLK1L25	GT1-motif	49	69	light
PutCrRLK1L25	Sp1	780	800	light
PutCrRLK1L25	G-box	357	377	light
PutCrRLK1L25	G-box	357	377	light
PutCrRLK1L25	G-box	94	114	light
PutCrRLK1L25	G-box	355	375	light
PutCrRLK1L25	G-box	1166	1186	light
PutCrRLK1L25	Box 4	1305	1325	light
PutCrRLK1L25	GA-motif	474	494	light
PutCrRLK1L25	GATA-motif	1274	1294	light
PutCrRLK1L25	I-box	475	495	light
PutCrRLK1L25	LAMP-element	163	183	light
PutCrRLK1L25	TCT-motif	1069	1089	light
