# Supplementary material for: Genome-wide analysis of the CrRLK1L gene family in Puccinellia tenuiflora and functional study of PutFER1 in Arabidopsis underpinning salt tolerance
Source: Front Plant Sci. 2025 Nov 26;16:1680452. doi: 10.3389/fpls.2025.1680452 (PMC12689995; doi:10.3389/fpls.2025.1680452)
Supplement: Supplementary file 11 [file Table6.xlsx]

## Sheet: Sheet1
Supplementary Table 6. List of primers used in cloning and RT-qPCR analysis for PutCrRLK1Ls.
Usage	Gene name	Primer name	Primer sequence (5’-3’)
Gene clone	PutFER1	PutFER1-F	ATGAGAGGAGGAGGCCCGAGATGC
	PutFER1	PutFER1-R	CCGGCCCTTGGGGTTCATGATCTG
	PutFER2	PutFER2-F	ATGACTGCTCGTATCTTCACTTCG
	PutFER2	PutFER2-R	TCGGCCATCTGGATGCATGAGCTC
	PutFER3	PutFER3-F	ATGGCATTCTCAACTCTACTGGTTAC
	PutFER3	PutFER3-R	CCTGCCATCTGGATGCATGATTTG
	PutFER4	PutFER4-F	ATGGCATTCTCGATTCTACTAGTCACC
	PutFER4	PutFER4-R	CCTGCCATCTGCATGCATCAGTTG
RT-qPCR	PutACTIN	q-PutACTIN-F	GGTAACATTGTGCTCAGTGGTGG
	PutACTIN	q-PutACTIN-R	AACGACCTTAATCTTCATGCTGC
	PutGAPDH	q-PutGAPDH-F	AATGCTGACCTCTACACC
	PutGAPDH	q-PutGAPDH-R	GATGATGCCGAACTTCTG
	PutUBQ	q-PutUBQ-F	GCACCTTGGCTGACTATA
	PutUBQ	q-PutUBQ-R	CATCGTCCTGACACTGATA
	PutFER1	q-PutFER1-F	ATGAGAAGTGGGTCGCCAAG
	PutFER1	q-PutFER1-R	CCAAAGCTGCCCTTGACAAC
	PutFER3	q-PutFER3-F	CTACATCAACAACCAGACAG
	PutFER3	q-PutFER3-R	AGACCTCAAGACCATTCAG
	PutFER4	q-PutFER4-F	GACGGACTGAACAATCTTG
	PutFER4	q-PutFER4-R	CACCTATGGCTATGGAAGA
	PutCrRLK1L10	q-PutCrRLK1L10-F	GCTGGTCTACGAGTTCAT
	PutCrRLK1L10	q-PutCrRLK1L10-R	AGGATGTTGGTGGTCTTC
	PutCrRLK1L11	q-PutCrRLK1L11-F	GCTGGTCTACGAGTTCAT
	PutCrRLK1L11	q-PutCrRLK1L11-R	TGGTGGTCTTCACATCTC
	PutCrRLK1L14	q-PutCrRLK1L14-F	GCAACATCGTCTTCATCC
	PutCrRLK1L14	q-PutCrRLK1L14-R	CATCTCGTAGTCGCAGAA
	PutCrRLK1L15	q-PutCrRLK1L15-F	CATGGTGACAAAGGAGAAC
	PutCrRLK1L15	q-PutCrRLK1L15-R	GGATGAAGACGATGTTGC
	PutCrRLK1L17	q-PutCrRLK1L17-F	GACGGATACACCAACAAC
	PutCrRLK1L17	q-PutCrRLK1L17-R	ATCTCGTAGTCGCAGAAG
	PutCrRLK1L18	q-PutCrRLK1L18-F	CTGCGACTACGAGATGAT
	PutCrRLK1L18	q-PutCrRLK1L18-R	CGTTTCCAACTTCGTTAGG
	PutCrRLK1L19	q-PutCrRLK1L19-F	ATCGTCTTCAGCGGATAC
	PutCrRLK1L19	q-PutCrRLK1L19-R	CACCTCGTAGTCACAGAA
	PutCrRLK1L20	q-PutCrRLK1L20-F	GATTCTGCGTAGGAGGAA
	PutCrRLK1L20	q-PutCrRLK1L20-R	TTGCTCTTGGAGGAGAAG
	PutCrRLK1L21	q-PutCrRLK1L21-F	TAGAGAAGAAGCCGTTGG
	PutCrRLK1L21	q-PutCrRLK1L21-R	TTGCTCTTGGAGGAGAAG
	PutCrRLK1L22	q-PutCrRLK1L22-F	CCTGCTTAGTGACTTCCA
	PutCrRLK1L22	q-PutCrRLK1L22-R	CACCATCGGCTATGAGAT
	PutCrRLK1L23	q-PutCrRLK1L23-F	GTACGAGTTCATGGAATACG
	PutCrRLK1L23	q-PutCrRLK1L23-R	GAAGAATGTTGGAGGACTTG
	PutCrRLK1L24	q-PutCrRLK1L24-F	CGAGTCGTTGAGGAAGTA
	PutCrRLK1L24	q-PutCrRLK1L24-R	CTGTTGATGTTGGAGATGTC
Homologous recombination	PutFER1	pCAMBIA1300-PutFER1-F	tacaattacaattaggatccATGAGAGGAGGAGGCCCGAGATGC
	PutFER1	pCAMBIA1300-PutFER1-R	ttgctcacaggcctcccgggCCGGCCCTTGGGGTTCATGATCTG
